# Supplementary material for: The Use of Corn Stover-Derived Nanocellulose as a Stabilizer of Oil-in-Water Emulsion
Source: Polymers (Basel). 2023 Feb 2;15(3):757. doi: 10.3390/polym15030757 (PMC9920403; doi:10.3390/polym15030757)
Supplement: Supplementary file 1 [file polymers-15-00757-s001.zip]

Archive with 1 entries (1 files):
- polymers-2106781-supplementary.pdf
